# Supplementary material for: The Cost-Effectiveness of Digitally Supported Mental Well-Being Prevention and Promotion Targeting Nonclinical Adult Populations: Systematic Review
Source: JMIR Ment Health. 2025 Aug 11;12:e72458. doi: 10.2196/72458 (PMC12369993; doi:10.2196/72458)
Supplement: Multimedia Appendix 2 [file mental-v12-e72458-s002.xlsx]

## Sheet: Blad1
	References	Reason for exclusion
20	Baba et al	Conference abstract
21	Baigent	Conference abstract
22	Batterham et al	Outcome
23	Bolier et al	Population
24	Bondar et al	Population
25	Chatterton et al	Intervention
26	Martínez de Alva et al	Population
27	DellaCrosse et al	Population
28	Golsteijn et al	Outcome
29	Henderson et al	Population
30	Hofer et al	Outcome
31	Jiao et al	Outcome
32	Kersting et al	Outcome
33	Laird et al	Outcome
34	Lee et al	No full text
35	Levin et al	No full text
36	Lloyd et al	Outcome
37	Lobban et al	Outcome
38	Makanjuola et al	Conference abstract
39	Noben et al	Intervention
40	Owen et al	Conference abstract
41	Palmer et al	Population
42	Piera-Jiménez et al	Population
43	Powell et al	Population
44	Richards-Jones et al	Population
45	Röhr et al	Population
46	Sairam et al	Population
47	Schaetz et al	Population
48	Shore et al	Intervention
49	Slade et al	Outcome
50	Wijnen et al	Population
51	Wong et al	Population
52	Wright et al	Population
53	Yan et al	Population
