# Supplementary material for: The Cost-Effectiveness of Digitally Supported Mental Well-Being Prevention and Promotion Targeting Nonclinical Adult Populations: Systematic Review
Source: JMIR Ment Health. 2025 Aug 11;12:e72458. doi: 10.2196/72458 (PMC12369993; doi:10.2196/72458)
Supplement: Multimedia Appendix 3 [file mental-v12-e72458-s003.xlsx]

## Sheet: Blad1
	General study characteristics							Intervention					Health economic outcomes
Study	Country	Population, sample size	Prenvention type	Design & time horizon	Perspective	Discount rate	Sensitivity analyses	Digital well-being intervention	In combination with other (digital) interventions?	Comparator	Costs	Effects	Incremental costs [converted to €, 2024]	Incremental effects	ICUR/ICER/ROI [converted to €, 2024]	Results of uncertainty analyses	Authors' conclusion
Buntrock et al [54]	Germany	Adults (≥18 years) with subthreshold depression IG: 202 CG: 204	Indicated	Trial-based;12 months	Societal & health care system perspective	/	One-way sensitivity analysis + bootstrapping	Guided web-based self-help intervention based on behavioral activation and problem-solving therapy including written feedback by an eCoach	Optional: supportive text messages	Enhanced usual care (CAU + web-based psycho-education)	€, 2013: Societal: IG: 4,655 [€6,500] CG: 4,513 [€6,302] Health care: IG: 904 [€1263] CG: 768 [€1,072]	DFY: IG: 0.82 CG: 0.70 QALY gains: IG: 0.78 CG:0.77	€, 2013: Societal: 134 [€187] Health care: 135 [€189]	DFY: 0.12 QALY: 0.01	ICER (€/DFY): Societal: 1,117 [€1,560] Health care: 1,125 [€1,571] ICER (€/QALY) Societal: 13,400 [€18,710] Health care: 13,500 [€18,851]	Societal: 64% probability that intervention is cost-effective compared to enhanced CAU at WTP of €20,000 per QALY.	Likely cost-effective
Ebert et al [55] and Kählke et al [56]	Germany	Employees aged ≥18 years with scores ≥ 22 on the Perceived Stress Scale (PSS-10) IG: 132 CG: 132	Indicated	Trial-based; 6 months	Employer's perspective	/	One-way sensitivity analysis	Guided web-based stress-management intervention focused on psychoeducation, problem solving, and emotion regulation; 8 modules consisting of text, exercises, testimonials, audio and video clips. Guidance and feedback of eCoach (with a degree in psychology) was provided.	Optional: automatic motivational text messages and small exercises on mobile phone (with a frequency of one text message every other day or 2-3 text messages every day)	WLC	€, 2013: IG: 3,223 [€4,500] CG: 3,412 [€4,764]	IG: 59.8% of participants were symptom-free CG: 23.5% of participants were symptom-free	€, 2013: -188 [-€262]	% Symptom free (PSS-10 < 17.70): 36.3%	ICER (€/extra person under symptom threshold): Dominant ROI: €0.61	67% probability that intervention dominates WLC. 80%, 90%, and 98% probability that intervention is cost-effective compared to WLC at employer WTP of respectively €500, €1000 and €2000 per additional symptom-free person.	Dominant
			Indicated	Trial-based; 6 months	Societal perspective	/	One-way sensitivity analysis				€, 2013: IG: 5,258 [€7342] CG: 5,642 [€7878]	Symptom-free (PSS-10<17,70) IG: 59.8% of participants were symptom-free CG: 23.5% of participants were symptom-free QALY gains: IG: 0.35 CG: 0.35	€, 2013: -384 [-€536]	% Symptom free (PSS-10 < 17.70): 36.3% QALY: 0.0074	ICER (€/extra person under symptom threshold): Dominant ICER (€/QALY): Dominant	Symptom-free: 70% probability that intervention dominates WLC. 85% and 97% probability that intervention is cost-effective compared to WLC at WTP of respectively €1000 and €2000 per additional symptom-free person. QALY: 69% probability that intervention dominates WLC. 73% and 76% probability that intervention is cost-effective compared to WLC at a WTP of €10,000 and €20,000 per QALY gained respec…	Dominant
Fitzhugh et al [57]	UK	Police officers	Selective	Trial-based; 24 weeks	Healthcare perspective1	/	/	IG1: Mindfulness smartphone app tailored for policing (Mindfit-Cop) IG2: Generic mindfulness smartphone app (Headspace)		WLC	£, 2021²: IG1: 530 [€711] IG2: 198 [€266] WLC: /	Improvement life satisfaction (0-10): IG1: 0.7 IG2: 1.3 WLC: 0.2	/	Life satisfaction (0-10): IG1 vs TAU: 0.5 IG2 vs TAU: 1.1	/	/	Cost-effective3
Freund et al [58]	Germany	General working population (≥18 years) IG: 198 CG: 198	Universal	Trial-based; 6 months	Societal & employer's perspective	/	One-way sensitivity analysis	Unguided web-based stress-management intervention consisting of psychoeducation, problem solving strategies, emotion regulation techniques and plans for the future.	Optional: automatic motivational text messages (with a frequency of one text message every other day or 2-3 text messages every day)	WLC	€, 2013: Societal: IG: 3,195 [€4,461] CG: 3,233 [€4,514] Employer (intervention costs + productivity costs): IG: 2,176 [€3,038] CG:2,252 [€3,145]	Symptom free status (0/1) (PSS-10<baseline mean - 2*SD at baseline): Higher probability for symptom-free status at 6-month follow-up for IG compared to CG; odds ratio of 5.14 Mean cummalitive QALY: IG: 0.321 CG: 0.326	€, 2013: Societal: - €38 [€-53] Employer: -€76 [€106]	Symptom free status (0/1) (PSS-10<baseline mean - 2*SD at baseline): 0.39 QALY: 0.015	ICER (€/extra person under symptom threshold): Societal: Dominant Employer: Dominant ICER (€/QALY gained): Societal: Dominant Employer: Dominant ROI: Employer: 1.77	Societal: 94% probability that intervention is cost-effective compared to WLC at WTP of €1500 per additional symptom-free person. 55% and 80% probability that intervention is cost-effective compared to WLC at WTP per QALY gained of €0 and €20,000 respectively.	Dominant
Le et al [59]	Australia	Employees of large-sized business (200+ employees) with an elevated risk of mental health problems (i.e. depression, anxiety, stress and/or insomnia) but don't meet diagnostic criteria	Indicated	Markov model; 11 years	Partial societal perspective	0.03	One-way sensitivity analysis + bootstrapping	Guided online stress-management intervention based on CBT and problem solving therapy		No intervention	A$, 2016: Intervention: $6.0 M [€4.3 M]	/	A$, 2016: -284.672 [-€204.073]	QALY: 287	ICER (A$/QALY gained): Dominant ROI (A$ saving per A$ invested): 1.05	99% probability that intervention is cost-effective compared to no intervention at WTP of $50,000 per QALY.	Dominant
Lintvedt et al [60]	Norway	University students with elevated levels of psychological distress with scores ≥ 20 on the Kessler Psychological Distress Scale (K10) IG: 43 CG: 59	Indicated	Trial-based; 12 months	Health care provider's perspective1	/	/	Norwegian translation of two web-based interventions: Moodgym (CBT program containing psychoeducation and exercises) and BluePages (psychoeducation)			€, 2009: 55,000 [€78.991]	/	/	QALY: 16	aCER (development costs in €/QALY gained): 3,432 [€4,929]3 ROI: 8,7	/	Cost-saving3
Lokkerbol et al [61]	The Netherlands	General population aged 18-65 years	Universal	Markov model; 5 years	Health care provider's perspective	1,5% for effects; 4,0% for costs	/	Scenario A: face-to-face preventive interventions at a coverage rate of 2%; preventive e-health interventions at a coverage rate of 15%; e-health interventions for prevention of relapse and recurrence at a coverage rate of 10% Scenario B: same as scenario A, while cutting back treatment costs		CAU	/	/	/	/	€, 2009: ICER A, at 5y (€/DALY averted): €11,361 [€15,764] ROI A, at 5y (€ saved by € invested): €1.45 ICER B, at 5y (€/DALY averted): €11,279 [€15,650] ROI B, at 5y: €1.77	/	Cost-saving
Monteiro et al [62] and Monteiro et al [63]	Portugal	Women (≥18 years) with low risk for post-partum depression IG: 191 CG: 176	Selective	Trial-based; 14 months	Societal perspective	0.035	One-way sensitivity analysis + bootstrapping	Self-guided web-based CBT intervention targetting mental health promotion (duration 5-8 weeks); 5 sessions consisting of psychoeducation, exercises and personalized feedback		WLC	€, 2020: IG: 1,444 [€2186] CG: 1,616 [€2447]	Average per participant QALY: IG: 0.8807 CG: 0.8743	€, 2020: - 165 [-€250]	QALY: 0,0064	ICER (€/QALY gained): dominant	96% probability that intervention is cost-effective compared to WLC at WTP of €0 per QALY gained.	Dominant
		Women (≥18 years) with high risk for post-partum depression IG: 542 CG: 511	Indicated			/	One-way sensitivity analysis + bootstrapping				€, 2020: IG: 1,908 [€2888] CG: 1,942 [€2940]	Average per participant QALY: IG: 0.782 CG: 0.765	€, 2020: -34 [-€51]	QALY: 0,018	ICER (€/QALY gained): dominant	67% probability that intervention dominates WLC. 98% probability that intervention is cost-effective at WTP of €20,000 per QALY gained.	Dominant
Noben et al [64]	The Netherlands	Nurses with similar work demands and work conditions IG: 204 CG: 206	Selective	Trial-based; 6 months	Societal perspective	/	One-way sensitivity analysis + bootstrapping	Personalized digital feedback on screening results (baseline assessment) and referral and access to preventive self-guided e-mental health interventions based on CBT tailored to the needs assessed in the screening.		No intervention	€, 2011: IG: 1,375 [€1886] CG: 1,752 [€2404]	Treatment response (improvement of 40% or more on work functioning compared to baseline): IG: 15.7% of participants CG: 20.4% of participants	€, 2011: -377 [-€502]	% treatment response (improvement of 40% or more on work functioning compared to baseline): -4,7%	ICER (€ /treatment response): €4,054 [€5,400]	76% probability that intervention is less costly, but less effective compared to no intervention.	Less costly, less effective
Schotanus-Dijkstra et al [65]	The Netherlands	General adult population (≥18 years); motivated to actively work on their "well-being and resilience" IG: 137 CG: 138	Universal	Trial-based; 6 months (annualized)	Health sector perspective	/	One-way sensitivity analysis + bootstrapping	Email-guided positive psychology intervention consisting of a self-help book and practical exercises		No intervention	€, 2014: IG: 728 [€970] CG: 488 [€650]	Flourishing mental health: IG: 30.7% of participants CG: 11.6% of participants Treatment response anxiety: IG: 41.6% of participants CG: 19.6% of participants Treatment response depression: IG: 43.1% of participants CG: 21.7% of participants	€, 2014: 240 [€320]	% flourishing mental health: 19% % treatment response anxiety symptoms: 22% % treatment response depressive symptoms: 21%	ICER (€/extra person with flourishing mental health): 1,249 [€1,664] ICER (€/treatment response anxiety): 1,095 [€1,458] ICER (€/treatment response depression): 1,189 [€1,584]	Flourishing mental health: 12% probability that intervention is cost-effective compared to no intervention at WTP of €0. 93% probability that intervention is cost-effective compared to intervention at WTP of €10,000. Anxiety: 13% probability that intervention is cost-effective compared to no intervention at WTP of €0. 92% probability that intervention is cost-effective compared to intervention at…	Cost-effective
1Perspective not reported but judged by authors based on available information
² Reference year not reported so publication year minus two
3 ICER not reported or calculated correctly
CAU care as usual, CG control group, DFY depression free years, ICER incremental cost-effectiveness ratio, ICUR incremental cost-utility ratio, IG intervention group, QALY quality-adjusted life year, ROI return on investment, SC standard care, TAU treatment as usual, WLC Waitlist-control
